# Supplementary material for: Association of rare variation in the glutamate receptor gene SLC1A2 with susceptibility to bipolar disorder and schizophrenia
Source: Eur J Hum Genet. 2014 Nov 19;23(9):1200–6. doi: 10.1038/ejhg.2014.261 (PMC4351899; doi:10.1038/ejhg.2014.261)
Supplement: Supplementary Table 1 [file ejhg2014261x1.xls]

## Sheet: supplementay table 1
Supplementary table 1. Primers used for HRM
name	sequence	HRM mastermix
SLC1A2_prom_F1	AAAAATCCCGGCCTCCCCTG	Sensimix (Bioline, London, UK)
SLC1A2_prom_R1b	CACACTCACCCCCAAACTCAC
SLC1A2_prom_F2	GTGTGCCTGCCTGTGAGTTTG	AccuMelt (Quanta Biosciences, Gaithersburg, MD, US)
SLC1A2_prom_R2	GCAGGAGCCCAGGATCTAAG
SLC1A2_prom_F3	GGCTTCAGGGGAAACAATAG	AccuMelt (Quanta Biosciences, Gaithersburg, MD, US)
SLC1A2_prom_R3	TTTCGTCGAGAGCTGACATC
SLC1A2_Ex1_F1	GCGGCGGTTAAAGGAGTTGC	AccuMelt (Quanta Biosciences, Gaithersburg, MD, US)
SLC1A2_Ex1_R1	CTGCCACCTGTGCTTTGCTG
SLC1A2_Ex1_F2	TCCTCTGCCACCACTCTCTG	AccuMelt (Quanta Biosciences, Gaithersburg, MD, US)
SLC1A2_Ex1_R2	TAAGCCCTTTAGCGCCTCAAC
SLC1A2_Ex1_F3	ATTAGCGCCCGCAGGAGCC	AccuMelt (Quanta Biosciences, Gaithersburg, MD, US)
SLC1A2_Ex1_R3	CCGCCTCTCTATCCGCATC
SLC1A2_Ex1b_F	AGGGTTCTCACTGAGGGTAG	AccuMelt (Quanta Biosciences, Gaithersburg, MD, US)
SLC1A2_Ex1b_R	AGAACATGAGCTGCACATGC
SLC1A2_Ex1c_F	CAACAACTGTCTTACGGGAG	AccuMelt (Quanta Biosciences, Gaithersburg, MD, US)
SLC1A2_Ex1c_R	TGATGAGGTGGCAACAGAAC
SLC1A2_Ex2_F	AGGTGCCAGTCTCTCTAATC	AccuMelt (Quanta Biosciences, Gaithersburg, MD, US)
SLC1A2_Ex2_R	AAACCACGTGGCTTCCTTTC
SLC1A2_Ex3_F	TGCAGAAGCATGAGAAAGGTC	AccuMelt (Quanta Biosciences, Gaithersburg, MD, US)
SLC1A2_Ex3_R	GTTAGCCAGGCACTAGTGAG
SLC1A2_Ex4_F	ACACAGGTCATTAGCACAAACG	AccuMelt (Quanta Biosciences, Gaithersburg, MD, US)
SLC1A2_Ex4_R	GGAGAAGAGAGAACATCTGAAC
SLC1A2_Ex5_F	ATTGTTAACCTGTTGGGAACC	Lightscanner (Idaho Technology, Salt Lake City, UT, US)
SLC1A2_Ex5_R	ATTGCCAGGGAAGCAGAATC
SLC1A2_Ex6_F	GGGAATGGTAAAGAATGAGGG	AccuMelt (Quanta Biosciences, Gaithersburg, MD, US)
SLC1A2_Ex6_R	TCTCAACCCACTGCTAAGAAG
SLC1A2_Ex7_F	CCCTAATGATCTCTTCAATGC	AccuMelt (Quanta Biosciences, Gaithersburg, MD, US)
SLC1A2_Ex7_R	GGGCAAAAGAGTGAGCAAAG
SLC1A2_Ex8_F	TTTATGCATTGTCCTGCTTCTC	AccuMelt (Quanta Biosciences, Gaithersburg, MD, US)
SLC1A2_Ex8_R	TGTTTTACCCCACCCTTCTC
SLC1A2_Ex9_F	AGCTTAAAATTGCCAGGGTTG	AccuMelt (Quanta Biosciences, Gaithersburg, MD, US)
SLC1A2_Ex9_R	AGGAGGCAGTACTCACAGTC
SLC1A2_Ex10_F	ATACTGCTTCCTCACTGAACC	AccuMelt (Quanta Biosciences, Gaithersburg, MD, US)
SLC1A2_Ex10_R	GTCTCGATATCCATGAATGGG
SLC1A2_Ex11_F	CTTCTCCACATAACCCACAG	AccuMelt (Quanta Biosciences, Gaithersburg, MD, US)
SLC1A2_Ex11_R	CTGTCATCACTGACTCACAAG
