# Supplementary material for: Association of rare variation in the glutamate receptor gene SLC1A2 with susceptibility to bipolar disorder and schizophrenia
Source: Eur J Hum Genet. 2014 Nov 19;23(9):1200–6. doi: 10.1038/ejhg.2014.261 (PMC4351899; doi:10.1038/ejhg.2014.261)
Supplement: Supplementary Table 2 [file ejhg2014261x2.xls]

## Sheet: supplementary table 2
Supplementary table 2. 3'UTR primers used for sequencing in 32 samples
name	sequence
SLC1A2_ex1/1a_1F	CACGACGTTGTAAAACGACCTCACACTCACCCCCAAACT
SLC1A2_ex1/1a_1R	GGATAACAATTTCACACAGGGCACAAGCCCATCTGTCTCT
SLC1A2_ex1/1a_2F	CACGACGTTGTAAAACGACTCGTCGAGAGCTGACATCAC
SLC1A2_ex1/1a_2R	GGATAACAATTTCACACAGGCCCCAGGGAGCTGCATTA
SLC1A2_ex1/1a_3F	CACGACGTTGTAAAACGACGTAAGCCCTTTAGCGCCTCA
SLC1A2_ex1/1a_3R	GGATAACAATTTCACACAGGCGGGGCCTCTTTTCTTATTT
SLC1A2_ex1/1a_4F	CACGACGTTGTAAAACGACAGCAGCAATCTCCAGGAAAG
SLC1A2_ex1/1a_4R	GGATAACAATTTCACACAGGCTGCCACCACTCTCTGCTC
SLC1A2_EX11a_F	CACGACGTTGTAAAACGACAAAGTCAGCCGACTGCAGTG
SLC1A2_EX11a_R	GGATAACAATTTCACACAGGACACCAGGTGAAGGCAAACC
SLC1A2_EX11b_F	CACGACGTTGTAAAACGACAAGTAAGAGAGCACAGTCAAC
SLC1A2_EX11b_R	GGATAACAATTTCACACAGGCCTAATACTGTTCAGTAGTG
SLC1A2_EX11c_F	CACGACGTTGTAAAACGACACAAGAGACATGAGATTCCAG
SLC1A2_EX11c_R	GGATAACAATTTCACACAGGAGGCTAGTCCTGAGTTCAAG
SLC1A2_EX11d_F	CACGACGTTGTAAAACGACGGTCTGAGACTTACTGTGTG
SLC1A2_EX11d_R2	GGATAACAATTTCACACAGGAGCAGGAATCTCCCCATGAC
SLC1A2_EX11e_F	CACGACGTTGTAAAACGACTAGCTCCTGGATTTAGACTC
SLC1A2_EX11e_R	GGATAACAATTTCACACAGGCTAAGCTGGCTGTTAGCAAAG
SLC1A2_EX11f_F	CACGACGTTGTAAAACGACTTTCCAGCTGCTCATGACAC
SLC1A2_EX11f_R	GGATAACAATTTCACACAGGTGCATGTCTACATACTGGC
SLC1A2_EX11g_F	CACGACGTTGTAAAACGACTTGCACAATCACGGCAACTG
SLC1A2_EX11g_R	GGATAACAATTTCACACAGGCCATGAGAAGAAACAGTGC
SLC1A2_EX11h_F	CACGACGTTGTAAAACGACCTGACAACTGACTGTTAGC
SLC1A2_EX11h_F	GGATAACAATTTCACACAGGATATCCTCACCAGCTAAGGG
SLC1A2_EX11i_F	CACGACGTTGTAAAACGACTTCAGCAATTTAGAGCTACC
SLC1A2_EX11i_R	GGATAACAATTTCACACAGGCACCGATCAACATGTCTACTG
SLC1A2_EX11l_F2	CACGACGTTGTAAAACGATTCAGTGAAATGGTGTATAGATG
SLC1A2_EX11l_R2	GGATAACAATTTCACACAGTTGCATTAGTTAATCCCATCTTC
SLC1A2_EX11m_F	CACGACGTTGTAAAACGACGGAGTATGACGTTCTCTACC
SLC1A2_EX11m_R	GGATAACAATTTCACACAGGGAATTAAAGAAGAGGCAAC
