# Supplementary material for: Association of rare variation in the glutamate receptor gene SLC1A2 with susceptibility to bipolar disorder and schizophrenia
Source: Eur J Hum Genet. 2014 Nov 19;23(9):1200–6. doi: 10.1038/ejhg.2014.261 (PMC4351899; doi:10.1038/ejhg.2014.261)
Supplement: Supplementary Table 3 [file ejhg2014261x3.xls]

## Sheet: supplementary table 3
Supplementary table 3. primers used for genotyping using KASPAR reagents
name	sequence
SLC1A2_rs145827578_AlG	GAAGGTGACCAAGTTCATGCTGTACAGATAAAAATCCCCTCACCC
SLC1A2_rs145827578_AlA	GAAGGTCGGAGTCAACGGATTGGTACAGATAAAAATCCCCTCACCT
SLC1A2_rs145827578_C2	CCCAGACCATGGCATCTACGGAA
SLC1A2_rs56205617_AlG	GAAGGTGACCAAGTTCATGCTATGTCAGCAGTGGAAGGACAGG
SLC1A2_rs56205617_AlA	GAAGGTCGGAGTCAACGGATTGATGTCAGCAGTGGAAGGACAGA
SLC1A2_rs56205617_C1	TCCTGGAGGATGTGAGGTTTGCAAT
SLC1A2_ss825678893_AlC	GAAGGTGACCAAGTTCATGCTGCCTTCACTTCTGTTCCAGTGC
SLC1A2_ss825678893_AlT	GAAGGTCGGAGTCAACGGATTGCCTTCACTTCTGTTCCAGTGT
SLC1A2_ss825678893_C1	AGATGACTGTCGTGCATTCGCACTT
SLC1A2_rs199599866_AlG	GAAGGTGACCAAGTTCATGCTGCGCAGGCCCAGGTGCC
SLC1A2_rs199599866_AlA	GAAGGTCGGAGTCAACGGATTGGCGCAGGCCCAGGTGCT
SLC1A2_rs199599866_C1	AGTGCGAATGCACGACAGTCATCTT
SLC1A2_ss825678895_AlC	GAAGGTGACCAAGTTCATGCTGAGACTCATATCCTTATTTCTCACG
SLC1A2_ss825678895_AlT	GAAGGTCGGAGTCAACGGATTCTGAGACTCATATCCTTATTTCTCACA
SLC1A2_ss825678895_C2	GCAGTGTTGAGGAAGAACCTTGGAA
SLC1A2_ss825678882_AlA	GAAGGTGACCAAGTTCATGCTCGCTCACCGTCCTCTGCCA
SLC1A2_ss825678882_AlG	GAAGGTCGGAGTCAACGGATTGCTCACCGTCCTCTGCCG
SLC1A2_ss825678882_C2	GGCGAGTGGCGGGAGCAGA
SLC1A2_ss825678884_AlG	GAAGGTGACCAAGTTCATGCTAAGAGGAGCCTCTGCCCGC
SLC1A2_ss825678884_AlA	GAAGGTCGGAGTCAACGGATTTAAGAGGAGCCTCTGCCCGT
SLC1A2_ss825678884_C1	CCGTTGAGGCGCTAAAGGGCTT
SLC1A2_rs77619780_AlG	GAAGGTGACCAAGTTCATGCTATTGTTTCCCCTGAAGCCC
SLC1A2_rs77619780_AlA	GAAGGTCGGAGTCAACGGATTAGCTATTGTTTCCCCTGAAGCCT
SLC1A2_rs77619780_C1	GCGCGGTCGCCTGCGCTT
SLC1A2_ss825678883r_AlC	GAAGGTGACCAAGTTCATGCTATCCGGCAGCTGTGGGCG
SLC1A2_ss825678883r_AlG	GAAGGTCGGAGTCAACGGATTATCCGGCAGCTGTGGGCC
SLC1A2_ss825678883r_C1	ACCGCTCCCGGCCGCACTT
SLC1A2_ss825678881r_AlG	GAAGGTGACCAAGTTCATGCTGACCCGGGATGCCCCTCC
SLC1A2_ss825678881r_AlC	GAAGGTCGGAGTCAACGGATTGACCCGGGATGCCCCTCG
SLC1A2_ss825678881r_C1	AGCGCCAGGGGCTGCTCCA
SLC1A2_rs11033118r_AlC	GAAGGTGACCAAGTTCATGCTCGTCCGGGAAGGCTTGG
SLC1A2_rs11033118r_AlT	GAAGGTCGGAGTCAACGGATTGCTCGTCCGGGAAGGCTTGA
SLC1A2_rs11033118r_C2	CTTAGATCCTGGGCTCCTGCCA
SLC1A2_ss825978885_AlG	GAAGGTGACCAAGTTCATGCTGGAGATAAAGATGTCCAGAGATTGC
SLC1A2_ss825978885_AlT	GAAGGTCGGAGTCAACGGATTGGGAGATAAAGATGTCCAGAGATTGA
SLC1A2_ss825978885_C2	TAGGGTGACCTAGTGTCTTCCAGTA
SLC1A2_rs147294857_AlC	GAAGGTGACCAAGTTCATGCTCCAAAGTGCTGGGATTACAGGC
SLC1A2_rs147294857_AlT	GAAGGTCGGAGTCAACGGATTCCCAAAGTGCTGGGATTACAGGT
SLC1A2_rs147294857_C1	CTGTCTCCTTAACCTATAACATTTGCTGTA
SLC1A2_ss825678897_ALA	GAAGGTGACCAAGTTCATGCTCACTGATTGGATTGGATTTGATTCAT
SLC1A2_ss825678897_ALG	GAAGGTCGGAGTCAACGGATTCACTGATTGGATTGGATTTGATTCAC
SLC1A2_ss825678897_C2	GAGAAACCCAAGTGGAATCATCACTTAAT
SLC1A2_rs3812779_AlC	GAAGGTGACCAAGTTCATGCTGATCAGTAGTTATTCAGGATATTATTTAGG
SLC1A2_rs3812779_AlT	GAAGGTCGGAGTCAACGGATTCTGATCAGTAGTTATTCAGGATATTATTTAGA
SLC1A2_rs3812779_C2	GAGATGCCCCTAAGTTCCTATTTCATTTA
SLC1A2_rs4354668_AlC	GAAGGTGACCAAGTTCATGCTCCTCCACCGCCTCCCCC
SLC1A2_rs4354668_AlA	GAAGGTCGGAGTCAACGGATTGCCTCCACCGCCTCCCCA
SLC1A2_rs4354668_C1	GGTGAGCGTGCGTGCGCGT
